# Supplementary material for: Synthesis, Structure, and Properties of Reduced Graphite Oxide Modified with Zirconium Phthalocyanine as a Catalyst for Photooxidation and Dye Photodegradation
Source: Molecules. 2025 Oct 31;30(21):4242. doi: 10.3390/molecules30214242 (PMC12608119; doi:10.3390/molecules30214242)
Supplement: Supplementary file 1 [file molecules-30-04242-s001.zip]

Archive with 1 entries (1 files):
- molecules-3885137-supplementary.pdf
